# Supplementary material for: Highly Stable Flexible Organic Electrochemical Transistors with Natural Rubber Latex Additives
Source: Polymers (Basel). 2024 Aug 13;16(16):2287. doi: 10.3390/polym16162287 (PMC11359245; doi:10.3390/polym16162287)
Supplement: Supplementary file 1 [file polymers-16-02287-s001.zip]

Archive with 1 entries (1 files):
- polymers-3147219-supplementary.pdf
